# Supplementary material for: Portraying the developing PCK of Dutch pre-service geography teachers
Source: Int Res Geogr Environ Educ. 2023 Nov 24;33(3):177–92. doi: 10.1080/10382046.2023.2281652 (PMC11325438; doi:10.1080/10382046.2023.2281652)
Supplement: Supplemental Material [file RGEE_A_2281652_SM6712.zip]

Archive with 2 entries (2 files):
- New folder/Appendix_A_Elements_of_geography_teacher_s_PCK.docx
- New folder/Online supplement Summary PCK-in action.pdf
